# Supplementary material for: Isolation and Characterization of Cultivable Microbes from the Gut of Zophobas atratus (Coleoptera: Tenebrionidae) Larvae Reared on Two Types of Artificial Diets
Source: Biology (Basel). 2025 Jul 7;14(7):824. doi: 10.3390/biology14070824 (PMC12292095; doi:10.3390/biology14070824)
Supplement: Supplementary file 1 [file biology-14-00824-s001.zip]

Archive with 1 entries (1 files):
- biology-3670531-supplementary.pdf
